# Supplementary material for: Initial Phase of Anthracycline Cardiotoxicity Involves Cardiac Fibroblasts Activation and Metabolic Switch
Source: Cancers (Basel). 2023 Dec 21;16(1):53. doi: 10.3390/cancers16010053 (PMC10778158; doi:10.3390/cancers16010053)
Supplement: Supplementary file 1 [file cancers-16-00053-s001.zip]

Archive with 1 entries (1 files):
- cancers-2663455-supplementary.pdf
